# Supplementary material for: Causes of Vaccine Hesitancy in Adults for the Influenza and COVID-19 Vaccines: A Systematic Literature Review
Source: Vaccines (Basel). 2022 Sep 13;10(9):1518. doi: 10.3390/vaccines10091518 (PMC9503596; doi:10.3390/vaccines10091518)
Supplement: Supplementary file 1 [file vaccines-10-01518-s001.zip]

Archive with 1 entries (1 files):
- vaccines-1865662-supplementary.pdf
